# Supplementary material for: Predictive Factors of Wound Healing and Limb Salvage After Successful Below-the-Knee Endovascular Angioplasty in Patients with Diabetic Foot Ulcer: A Retrospective Study
Source: Medicina (Kaunas). 2025 Feb 6;61(2):277. doi: 10.3390/medicina61020277 (PMC11857322; doi:10.3390/medicina61020277)
Supplement: Supplementary file 1 [file medicina-61-00277-s001.zip]

Archive with 1 entries (1 files):
- medicina-3413877-supplementary.pdf
